# Supplementary material for: Effect of Sodium-Glucose Co-Transporter 2 Inhibitors Combined with Metformin on Pancreatic Cancer Cell Lines
Source: Int J Mol Sci. 2024 Sep 14;25(18):9932. doi: 10.3390/ijms25189932 (PMC11432055; doi:10.3390/ijms25189932)
Supplement: Supplementary file 1 [file ijms-25-09932-s001.zip]

Archive with 1 entries (1 files):
- ijms-3152231-supplementary.pdf
